# Supplementary material for: Skeletal Muscle Pathology in Autosomal Recessive Cerebellar Ataxias: Insights from Marinesco–Sjögren Syndrome
Source: Int J Mol Sci. 2025 Jul 14;26(14):6736. doi: 10.3390/ijms26146736 (PMC12295950; doi:10.3390/ijms26146736)
Supplement: Supplementary file 1 [file ijms-26-06736-s001.zip]

Archive with 1 entries (1 files):
- ijms-3719913-supplementary.pdf
